# Supplementary material for: Contamination and Health Risk Assessment of Multiple Mycotoxins in Edible and Medicinal Plants
Source: Toxins (Basel). 2023 Mar 10;15(3):209. doi: 10.3390/toxins15030209 (PMC10056361; doi:10.3390/toxins15030209)
Supplement: Supplementary file 1 [file toxins-15-00209-s001.zip]

Archive with 1 entries (1 files):
- toxins-2245161-supplementary.pdf
